# Supplementary material for: HIV-1 Infection of Long-Lived Hematopoietic Precursors In Vitro and In Vivo
Source: Cells. 2022 Sep 23;11(19):2968. doi: 10.3390/cells11192968 (PMC9562211; doi:10.3390/cells11192968)
Supplement: Supplementary file 1 [file cells-11-02968-s001.zip]

Archive with 1 entries (1 files):
- cells-1883877-supplementary.pdf
